# Supplementary material for: Evolving Together: Cassandra Retrotransposons Gradually Mirror Promoter Mutations of the 5S rRNA Genes
Source: Mol Biol Evol. 2024 Jan 23;41(2):msae010. doi: 10.1093/molbev/msae010 (PMC10853983; doi:10.1093/molbev/msae010)
Supplement: msae010_Supplementary_Data [file msae010_supplementary_data.zip]

Archive with 5 entries (5 files):
- Suppl_figure2_AST_Cassandra_variants.pdf
- Suppl_figure3_polymorphic_motifs_in_Cassandra_LTR.pdf
- Suppl._table1_PLANT_Cassandra_data_mining.pdf
- Suppl._table2_PLANT_Cassandra_metadata.pdf
- Suppl_figure1_Cassandra_LTR_alignments.pdf
